# Supplementary material for: Vision-Based Structural Modal Identification Using Hybrid Motion Magnification
Source: Sensors (Basel). 2022 Nov 29;22(23):9287. doi: 10.3390/s22239287 (PMC9739241; doi:10.3390/s22239287)
Supplement: Supplementary file 1 [file sensors-22-09287-s001.zip]

Archive with 6 entries (6 files):
- Supplementary video for Fig. 12(b)-(d)_Hybrid method.mp4
- Supplementary video for Fig. 16.mp4
- Supplementary video for Fig. 8(a).mp4
- Supplementary video for Fig. 8(b).mp4
- Supplementary video for Fig. 8(c).mp4
- Supplementary video for Fig. 8(d).mp4
